# Supplementary material for: Chloroquine Protects Human Corneal Epithelial Cells from Desiccation Stress Induced Inflammation without Altering the Autophagy Flux
Source: Biomed Res Int. 2018 Nov 1;2018:7627329. doi: 10.1155/2018/7627329 (PMC6241345; doi:10.1155/2018/7627329)
Supplement: Supplementary Materials — Supplementary Figure 1: Cytotoxicity effect of CQ in HCE-T cells. Supplementary Figure 2: Immunostaining of Cytokeratin 3 in HCE cells. [file 7627329.f1.zip]

Archive with 3 entries (2 files):
- 7627329.f1/
- 7627329.f1/supplementary data file _18-10-18_BMRI_2524177.docx
- 7627329.f1/supplementary data file _18-10-18_BMRI_2524179.pdf
